# Supplementary material for: Polynucleotides Suppress Inflammation and Stimulate Matrix Synthesis in an In Vitro Cell-Based Osteoarthritis Model
Source: Int J Mol Sci. 2023 Jul 31;24(15):12282. doi: 10.3390/ijms241512282 (PMC10418450; doi:10.3390/ijms241512282)
Supplement: Supplementary file 1 [file ijms-24-12282-s001.zip]

Archive with 1 entries (1 files):
- ijms-2461478-supplementary.pdf
